# Supplementary material for: Progressive Myopenia and Functional Decline in the Winnie Mouse Model of Chronic Colitis
Source: Muscles. 2026 May 12;5(2):38. doi: 10.3390/muscles5020038 (PMC13214686; doi:10.3390/muscles5020038)
Supplement: Supplementary file 1 [file muscles-05-00038-s001.zip]

Archive with 1 entries (1 files):
- muscles-4203315-supplementary.pdf
